# Supplementary material for: Investigating causal associations between pneumonia and lung cancer using a bidirectional mendelian randomization framework
Source: BMC Cancer. 2024 Jun 11;24:721. doi: 10.1186/s12885-024-12147-3 (PMC11167773; doi:10.1186/s12885-024-12147-3)
Supplement: Supplementary file 2 — Supplementary Material 2 [file 12885_2024_12147_MOESM2_ESM.xlsx]

## Sheet: Supplementary Table 1
Supplementary Table 1: SNPs used as genetic instruments for pneumonia
Exposure	SNP	chr	pos	Effect allele	Other allele	Effect allele frequency	Beta	Standard error	P value	Sample size	R2	F statistic	Pleiotropic traits
All pneumonia	rs11102694	1	113883379	A	G	0.244342	0.0352203	0.0072857	1.34e-06	412181	0.000458078	227.276
All pneumonia	rs148767282	1	159506874	C	G	0.030471	-0.0868075	0.0186892	3.4e-06	412181	0.000445238
All pneumonia	rs3116653	1	159727120	C	G	0.353853	0.0572965	0.00654542	2.07e-18	412181	0.00150121
All pneumonia	rs72770030	2	7231113	T	G	0.0128318	0.125367	0.0273445	4.55e-06	412181	0.000398176
All pneumonia	rs28838341	2	13041765	T	C	0.0631893	0.0630259	0.0128441	9.25e-07	412181	0.000470288
All pneumonia	rs1177202	2	60847441	G	C	0.411446	-0.0296636	0.00642493	3.89e-06	412181	0.000426164
All pneumonia	rs1990760	2	162267541	T	C	0.585112	-0.0315238	0.0063793	7.75e-07	412181	0.000482477
All pneumonia	rs6742302	2	236519073	G	A	0.0424813	-0.090994	0.0159482	1.16e-08	412181	0.000673598
All pneumonia	rs76878762	3	16893251	C	T	0.068233	0.0592582	0.0123777	1.69e-06	412181	0.000446507
All pneumonia	rs77636402	4	71380558	G	A	0.007479	-0.179851	0.0391403	4.33e-06	412181	0.000480219
All pneumonia	rs6888907	5	31226482	T	C	0.711923	0.0375513	0.0069697	7.13e-08	412181	0.000578391
All pneumonia	rs477515	6	32601914	A	G	0.211523	0.0459272	0.00766487	2.07e-09	412181	0.000703585
All pneumonia	rs662408	6	80286650	T	C	0.822622	-0.0429672	0.00817578	1.48e-07	412181	0.000538771
All pneumonia	rs117901162	7	20100014	G	C	0.00632627	-0.202753	0.0425359	1.87e-06	412181	0.00051684
All pneumonia	rs118105263	7	107832954	T	C	0.0245936	-0.109246	0.0210212	2.03e-07	412181	0.000572597
All pneumonia	rs13262799	8	10581471	G	C	0.654164	0.0324392	0.00663895	1.03e-06	412181	0.000476132
All pneumonia	rs11780592	8	27561230	G	A	0.138496	-0.0448163	0.00918873	1.08e-06	412181	0.000479288		Smoking initiation
All pneumonia	rs143197434	9	114743484	A	G	0.0673649	-0.0631654	0.0128025	8.06e-07	412181	0.000501342
All pneumonia	rs28415845	11	1151933	C	T	0.663836	-0.0329176	0.00666849	7.96e-07	412181	0.000483613
All pneumonia	rs117412892	12	52939525	A	G	0.198694	0.0370642	0.00788136	2.57e-06	412181	0.000437444
All pneumonia	rs7970695	12	120985573	A	G	0.58406	0.0323104	0.00641282	4.69e-07	412181	0.000507228
All pneumonia	rs2284340	14	91922703	T	C	0.466071	-0.0340378	0.00632024	7.22e-08	412181	0.000576618
All pneumonia	rs112973353	14	104071343	T	C	0.110398	0.0525483	0.0100092	1.52e-07	412181	0.000542381
All pneumonia	rs55781567	15	78565644	G	C	0.334322	0.0421472	0.00664201	2.22e-10	412181	0.000790672		Lung adenocarcinoma
All pneumonia	rs138161004	16	86093170	C	G	0.0137235	0.1235	0.0266337	3.54e-06	412181	0.000412883
All pneumonia	rs11657979	17	34573818	A	G	0.221938	0.0368827	0.00757438	1.12e-06	412181	0.000469809
All pneumonia	rs9906119	17	73658838	T	G	0.256402	-0.0342079	0.00725417	2.41e-06	412181	0.000446213
All pneumonia	rs60232438	18	12003860	A	T	0.154576	0.0395002	0.0086331	4.75e-06	412181	0.000407798
All pneumonia	rs117961427	20	15100170	G	C	0.0328512	-0.090152	0.0180117	5.58e-07	412181	0.000516446
Bacterial pneumonia	rs2977236	1	17230931	T	C	0.00115715	0.663263	0.142725	3.37e-06	361521	0.00101692	800.177
Bacterial pneumonia	rs9429730	1	113817445	G	T	0.653305	-0.0685508	0.0116275	3.73e-09	361521	0.00212872
Bacterial pneumonia	rs35198997	1	159740578	C	T	0.284227	0.0861965	0.0122292	1.81e-12	361521	0.00302308
Bacterial pneumonia	rs62300379	4	80216497	T	A	0.0649659	-0.108911	0.0238107	4.78e-06	361521	0.00144107
Bacterial pneumonia	rs6847365	4	154311994	C	T	0.0195284	0.191342	0.0383542	6.08e-07	361521	0.00140201
Bacterial pneumonia	rs6883030	5	79401852	C	A	0.0499888	0.116991	0.0249008	2.62e-06	361521	0.00129998
Bacterial pneumonia	rs66915857	5	111718162	C	A	0.179945	0.0699551	0.0142843	9.72e-07	361521	0.00144428
Bacterial pneumonia	rs484765	7	54675171	T	C	0.083456	-0.104145	0.0207025	4.89e-07	361521	0.00165927
Bacterial pneumonia	rs7035370	9	121060668	C	A	0.00109624	-1.94892	0.426123	4.79e-06	361521	0.00831854
Bacterial pneumonia	rs28415845	11	1151933	C	T	0.663993	-0.0678907	0.0117623	7.84e-09	361521	0.00205666
Bacterial pneumonia	rs8014161	14	91926854	A	T	0.429695	-0.0543873	0.0113008	1.49e-06	361521	0.00144975
Bacterial pneumonia	rs55781567	15	78565644	G	C	0.333408	0.0568419	0.011751	1.32e-06	361521	0.00143616		Lung adenocarcinoma
Bacterial pneumonia	rs148116769	17	39207242	T	G	0.00759678	0.293332	0.0592595	7.42e-07	361521	0.00129738
Viral pneumonia	rs77064810	1	61845996	A	G	0.0108931	0.484563	0.0969255	5.75268e-07	347787	0.00505971	2647.2
Viral pneumonia	rs7625311	3	84899960	T	C	0.566145	-0.110658	0.023232	1.90572e-06	347787	0.00601545
Viral pneumonia	rs114467752	3	173409851	G	A	0.00737641	-0.850034	0.177054	1.57874e-06	347787	0.0105811
Viral pneumonia	rs72675008	4	95980162	T	C	0.0803374	-0.206761	0.045205	4.78829e-06	347787	0.00631704
Viral pneumonia	rs17317012	4	156643331	T	G	0.00708926	-0.862533	0.182779	2.37028e-06	347787	0.0104735
Viral pneumonia	rs117279359	7	11629920	G	A	0.0448164	-0.304615	0.0611619	6.34322e-07	347787	0.00794431
Viral pneumonia	rs2906722	7	101821949	A	G	0.945436	-0.233595	0.0490525	1.91558e-06	347787	0.00562983
Viral pneumonia	rs145323463	7	147338458	A	G	0.0361876	0.270914	0.0574431	2.4027e-06	347787	0.00511971
Viral pneumonia	rs78417326	11	130976383	G	C	0.0405012	-0.29316	0.063863	4.42303e-06	347787	0.00667962
Viral pneumonia	rs112228862	12	101257109	T	C	0.023005	-0.445238	0.0887285	5.22168e-07	347787	0.00891105
Viral pneumonia	rs180881682	13	41552346	A	G	0.0146111	0.399658	0.0871523	4.52376e-06	347787	0.00459936
Viral pneumonia	rs7158324	14	101094517	A	G	0.538558	0.109869	0.0239193	4.36224e-06	347787	0.00599971
Viral pneumonia	rs1962380	17	27760952	T	A	0.20777	0.132832	0.0278807	1.89509e-06	347787	0.00580857
Viral pneumonia	rs77335400	20	14910745	T	G	0.0518751	-0.25913	0.056416	4.36486e-06	347787	0.00660526
Viral pneumonia	rs11909839	21	16437153	C	T	0.332335	-0.123181	0.0248819	7.39827e-07	347787	0.00673367
Asthma-related pneumonia	rs2256178	1	2303464	T	C	0.190084	-0.0893389	0.0164347	5.45e-08	378682	0.00245752	962.98
Asthma-related pneumonia	rs10782575	1	86554934	T	G	0.677661	-0.0649531	0.0134542	1.38e-06	378682	0.00184313
Asthma-related pneumonia	rs11102694	1	113883379	A	G	0.244006	0.0727406	0.0145191	5.44e-07	378682	0.0019521
Asthma-related pneumonia	rs6543124	2	102370999	A	T	0.409346	-0.0799234	0.0129375	6.51e-10	378682	0.00308888
Asthma-related pneumonia	rs11123421	2	111227772	A	G	0.278454	0.0714362	0.0140117	3.43e-07	378682	0.00205062
Asthma-related pneumonia	rs1990760	2	162267541	T	C	0.585446	-0.0722992	0.0127597	1.46e-08	378682	0.00253726
Asthma-related pneumonia	rs13004345	2	173172619	T	C	0.617305	-0.0631008	0.0129458	1.09e-06	378682	0.00188128
Asthma-related pneumonia	rs145081706	2	228010175	A	G	0.00772654	-0.380138	0.0814253	3.03e-06	378682	0.00221579
Asthma-related pneumonia	rs34290285	2	241759225	A	G	0.217423	-0.0780754	0.0155758	5.37e-07	378682	0.00207439
Asthma-related pneumonia	rs9828592	3	33002847	C	T	0.492983	0.0627756	0.0126314	6.7e-07	378682	0.00197
Asthma-related pneumonia	rs74284338	3	57517643	G	A	0.0651362	0.119943	0.0248469	1.38e-06	378682	0.00175207
Asthma-related pneumonia	rs11916354	3	150068521	A	C	0.139936	0.0828591	0.0178725	3.55e-06	378682	0.00165261
Asthma-related pneumonia	rs147968749	5	101725770	C	T	0.0298875	-0.217679	0.0393516	3.17e-08	378682	0.00274773
Asthma-related pneumonia	rs1837253	5	111066174	C	T	0.752991	0.0815461	0.0150526	6.05e-08	378682	0.00247365
Asthma-related pneumonia	rs6894249	5	132461855	G	A	0.463093	0.0700366	0.0126284	2.92e-08	378682	0.0024392
Asthma-related pneumonia	rs72817481	5	161824638	T	C	0.152307	0.0803356	0.0172638	3.26e-06	378682	0.0016665
Asthma-related pneumonia	rs7749442	6	31360334	A	T	0.145957	-0.117944	0.0182087	9.34e-11	378682	0.00346806
Asthma-related pneumonia	rs2855807	6	31501546	T	C	0.604513	0.0647583	0.0129278	5.46e-07	378682	0.0020052
Asthma-related pneumonia	rs9275373	6	32700634	A	G	0.119073	0.172704	0.0187686	3.52e-20	378682	0.00625731
Asthma-related pneumonia	rs55841634	7	3746772	C	T	0.0913251	-0.106476	0.022678	2.66e-06	378682	0.00188162
Asthma-related pneumonia	rs547502983	7	128178820	G	T	0.000939823	1.09181	0.226309	1.4e-06	378682	0.00223852
Asthma-related pneumonia	rs142807069	9	6213820	G	A	0.171837	0.105595	0.0163701	1.11e-10	378682	0.00317358
Asthma-related pneumonia	rs28378473	9	136351008	T	C	0.312618	0.061809	0.0135154	4.8e-06	378682	0.0016419
Asthma-related pneumonia	rs74948068	10	8965973	C	G	0.0970308	-0.101598	0.0219307	3.61e-06	378682	0.00180877
Asthma-related pneumonia	rs72782676	10	8990592	G	C	0.00745632	-0.418987	0.083329	4.95e-07	378682	0.0025984
Asthma-related pneumonia	rs2797288	10	9011210	A	G	0.717028	-0.0990252	0.0137982	7.14e-13	378682	0.00397925
Asthma-related pneumonia	rs1970402	10	45141419	T	C	0.91541	-0.110911	0.022216	5.96e-07	378682	0.00190508
Asthma-related pneumonia	rs17328992	11	8453337	C	T	0.136012	-0.100313	0.0188916	1.1e-07	378682	0.00236499
Asthma-related pneumonia	rs12295745	11	17860503	G	A	0.460937	-0.0725713	0.012746	1.24e-08	378682	0.00261722
Asthma-related pneumonia	rs7113208	11	32461468	T	G	0.0521032	0.125613	0.0275074	4.96e-06	378682	0.00155856
Asthma-related pneumonia	rs59510110	12	94202711	T	C	0.0310726	-0.177014	0.0382387	3.67e-06	378682	0.00188675
Asthma-related pneumonia	rs140327398	13	18525287	A	C	0.0335699	-0.18507	0.0404666	4.8e-06	378682	0.0022224
Asthma-related pneumonia	rs9300549	13	99451480	A	G	0.588312	0.0605511	0.0128949	2.66e-06	378682	0.00177603
Asthma-related pneumonia	rs28929474	14	94378610	T	C	0.0196807	0.198259	0.0431353	4.3e-06	378682	0.00151671		Alcohol consumption measurement
Asthma-related pneumonia	rs12911989	15	40676354	A	G	0.136034	0.0862178	0.0180896	1.88e-06	378682	0.0017473
Asthma-related pneumonia	rs17228058	15	67157967	G	A	0.263918	0.0777342	0.0141665	4.08e-08	378682	0.00234774
Asthma-related pneumonia	rs56390833	15	78585039	A	C	0.331744	0.072803	0.0133187	4.6e-08	378682	0.00235004
Asthma-related pneumonia	rs11642009	16	11089036	G	T	0.208437	-0.0788993	0.0157686	5.63e-07	378682	0.00205417
Asthma-related pneumonia	rs12603332	17	39926554	C	T	0.461874	0.0880155	0.0126574	3.56e-12	378682	0.00385084		Cervical cancer
Asthma-related pneumonia	rs62076399	17	49287629	A	G	0.237658	-0.07181	0.0149819	1.64e-06	378682	0.00186854
Asthma-related pneumonia	rs351981	19	804079	C	T	0.0588222	0.120693	0.0261639	3.97e-06	378682	0.0016129
Asthma-related pneumonia	rs6054331	20	724055	C	T	0.428281	-0.0584079	0.0127911	4.96e-06	378682	0.00167065
Asthma-related pneumonia	rs143744440	21	28711239	T	C	0.00323014	0.462164	0.100664	4.41e-06	378682	0.00137543
Pneumonia critical illness	rs77425918	1	42770834	A	G	0.0426627	0.884484	0.192935	4.55355e-06	431365	0.0639033	183263
Pneumonia critical illness	rs150160779	1	112204941	T	C	0.01949	1.31829	0.278319	2.17325e-06	431365	0.0664226
Pneumonia critical illness	rs10915720	1	224991270	C	T	0.0618475	-0.724081	0.153288	2.31627e-06	431365	0.0608415
Pneumonia critical illness	rs1550534	2	104515232	T	C	0.0310338	1.00634	0.219155	4.39157e-06	431365	0.0609064
Pneumonia critical illness	rs78886254	3	3523633	G	A	0.123955	0.522447	0.114339	4.89396e-06	431365	0.0592796
Pneumonia critical illness	rs61431967	4	328480	C	A	0.228197	-0.411611	0.0882264	3.08021e-06	431365	0.0596788
Pneumonia critical illness	rs184820245	4	66954314	G	C	0.00805951	2.05714	0.421606	1.06466e-06	431365	0.0676631
Pneumonia critical illness	rs62653444	4	164816024	C	T	0.37886	0.394542	0.0827564	1.86522e-06	431365	0.073263
Pneumonia critical illness	rs29976	5	52038025	C	T	0.866367	-0.559838	0.109577	3.23758e-07	431365	0.0725722
Pneumonia critical illness	rs17447791	6	93995454	G	A	0.0849785	-0.658721	0.13417	9.12662e-07	431365	0.0674797
Pneumonia critical illness	rs4770950	13	26765152	C	T	0.60512	-0.352403	0.0770724	4.82259e-06	431365	0.0593493
Pneumonia critical illness	rs141044460	17	32715650	T	C	0.0170203	-1.44823	0.316224	4.65511e-06	431365	0.0701806
Pneumonia critical illness	rs4939828	18	46457174	C	T	0.265791	-0.408553	0.0862849	2.19134e-06	431365	0.0651459
COVID-19	rs11264339	1	155140648	T	C	0.4947	-0.035023	0.0045618	1.62e-14	2596059	0.000613236	2755.5
COVID-19	rs1123573	2	60707588	G	A	0.3789	-0.026386	0.0047693	3.16e-08	2581508	0.00032769		Endometrial cancer
COVID-19	rs73062389	3	45835417	A	G	0.05432	0.20044	0.0098613	7.61e-92	2246210	0.00412765
COVID-19	rs35044562	3	45909024	G	A	0.07761	0.12798	0.0084762	1.64e-51	2595185	0.00234502
COVID-19	rs2290859	3	101525625	T	C	0.351	-0.050838	0.0048604	1.32e-25	2595185	0.00117749
COVID-19	rs2260685	3	195497743	C	T	0.4744	0.033425	0.0046886	1.01e-12	2548686	0.000557151
COVID-19	rs9264740	6	31244331	T	C	0.7321	-0.030474	0.0052595	6.87e-09	2596264	0.000364277
COVID-19	rs554833	9	136147160	T	C	0.3484	0.090799	0.0047649	5.87e-81	2596833	0.00374327		Ovarian carcinoma
COVID-19	rs7118388	11	34454147	G	A	0.5057	0.026551	0.0045331	4.71e-09	2596898	0.000352432
COVID-19	rs10774673	12	113361158	T	C	0.6754	0.028916	0.0048301	2.14e-09	2595713	0.00036662
COVID-19	rs184781326	14	29459234	G	A	0.04715	-0.06902	0.011679	3.42e-09	2170918	0.000428042
COVID-19	rs12610495	19	4717672	G	A	0.3032	0.049515	0.0050773	1.8e-22	2575105	0.00103596		Idiopathic pulmonary fibrosis
COVID-19	rs142770866	19	10525372	A	G	0.07867	0.046809	0.0084387	2.91e-08	2595185	0.000317624
COVID-19	rs679574	19	49206108	G	C	0.4469	-0.036048	0.0045957	4.37e-15	2595923	0.000642401
COVID-19	rs676314	19	50865535	G	A	0.3256	0.027577	0.0048146	1.02e-08	2594485	0.000333984
COVID-19	rs2834158	21	34617213	C	T	0.6611	-0.040547	0.0048711	8.51e-17	2578813	0.000736692
COVID-19 critical illness	rs11208559	1	65435283	G	C	0.2912	0.10253	0.017132	2.17e-09	1002453	0.00433957	11718.1
COVID-19 critical illness	rs41264915	1	155167786	G	A	0.09438	-0.20626	0.022896	2.09e-19	1084982	0.00727254
COVID-19 critical illness	rs568035	1	156110167	T	C	0.06348	0.14307	0.025967	3.6e-08	1015843	0.00243378
COVID-19 critical illness	rs12614007	2	57316503	A	G	0.7494	0.094133	0.016881	2.46e-08	1084982	0.00332819
COVID-19 critical illness	rs1123573	2	60707588	G	A	0.3702	-0.10621	0.0152	2.8e-12	1070634	0.00526017
COVID-19 critical illness	rs17279437	3	45814094	A	G	0.1005	-0.17214	0.025124	7.29e-12	1084982	0.00535748		Body mass index
COVID-19 critical illness	rs17713054	3	45859651	A	G	0.07462	0.75584	0.026008	1.09e-185	1084982	0.0788978
COVID-19 critical illness	rs79152783	3	46913179	G	A	0.01771	0.38007	0.060556	3.47e-10	998894	0.00502592
COVID-19 critical illness	rs343320	3	146234909	A	G	0.07003	0.15423	0.027508	2.06e-08	1002050	0.00309828
COVID-19 critical illness	rs34712979	4	106819053	A	G	0.254	-0.10951	0.01701	1.21e-10	1084982	0.00454475		Smoking status measurement
COVID-19 critical illness	rs10066378	5	131776967	C	T	0.1159	0.11796	0.021006	1.96e-08	1084982	0.00285157
COVID-19 critical illness	rs396379	6	29914500	T	G	0.5974	-0.088152	0.01431	7.27e-10	1085808	0.00373795
COVID-19 critical illness	rs1128175	6	31150435	G	A	0.7531	-0.1255	0.017115	2.25e-13	1084579	0.00585722
COVID-19 critical illness	rs17219281	6	32675645	A	G	0.08179	-0.17679	0.027005	5.88e-11	1084982	0.00469448
COVID-19 critical illness	rs12534422	7	75263792	T	C	0.3028	0.085624	0.015073	1.34e-08	1084982	0.00309552
COVID-19 critical illness	rs2897075	7	99630342	T	C	0.3757	0.087987	0.014375	9.32e-10	1085808	0.00363163
COVID-19 critical illness	rs28368148	9	21206605	G	C	0.02337	0.44878	0.065493	7.26e-12	1065165	0.0091936
COVID-19 critical illness	rs550057	9	136146597	T	C	0.2739	0.11703	0.015941	2.12e-13	1084579	0.0054477		Breast cancer
COVID-19 critical illness	rs17885848	10	81316456	T	C	0.3385	0.090196	0.015623	7.78e-09	1003682	0.00364328
COVID-19 critical illness	rs35705950	11	1241221	T	G	0.1085	-0.1636	0.022785	6.95e-13	1016268	0.00517783		Interstitial lung disease
COVID-19 critical illness	rs61882275	11	34504292	A	G	0.3432	-0.12605	0.014659	8.08e-18	1084024	0.00716302
COVID-19 critical illness	rs10850097	12	113361117	T	C	0.671	0.095247	0.014916	1.71e-10	1084982	0.00400545
COVID-19 critical illness	rs11614702	12	133058157	A	G	0.5069	0.10135	0.01383	2.33e-13	1086211	0.00513493
COVID-19 critical illness	rs12585036	13	113535741	T	C	0.2133	0.14143	0.017239	2.32e-16	1084982	0.00671294
COVID-19 critical illness	rs117169628	16	89262657	A	G	0.137	0.15749	0.020078	4.36e-15	1084982	0.00586499
COVID-19 critical illness	rs62056905	17	43782693	G	A	0.1838	-0.1285	0.016821	2.18e-14	1084982	0.00495425		Breast cancer
COVID-19 critical illness	rs199512	17	44857352	C	T	0.8203	0.12967	0.017254	5.68e-14	1084982	0.00495712		Breast cancer
COVID-19 critical illness	rs77534576	17	47940666	T	C	0.03393	0.31091	0.042425	2.33e-13	1084982	0.00633712
COVID-19 critical illness	rs12610495	19	4717672	G	A	0.313	0.24167	0.016049	3.05e-51	1070634	0.0251175		Interstitial lung disease
COVID-19 critical illness	rs34536443	19	10463118	C	G	0.04006	0.38132	0.036732	3.03e-25	1002050	0.0111832
COVID-19 critical illness	rs142770866	19	10525372	A	G	0.08259	0.20693	0.025672	7.61e-16	1084982	0.00648885
COVID-19 critical illness	rs368565	19	49201217	T	C	0.4643	0.1056	0.014909	1.41e-12	1003279	0.00554726		Alcohol consumption measurement
COVID-19 critical illness	rs60132559	19	50867106	T	C	0.3205	0.091456	0.015009	1.11e-09	1086211	0.00364311
COVID-19 critical illness	rs9636867	21	34609944	G	A	0.3312	0.18394	0.015088	3.47e-34	1086211	0.0149889
COVID-19 critical illness	rs2236645	21	35342238	T	C	0.08481	0.17941	0.024951	6.46e-13	1084982	0.00499668
COVID-19 critical illness	rs9305744	21	42842988	A	G	0.2679	-0.099304	0.017232	8.27e-09	1084982	0.00386818
F statistic was calculated using the following formulas: R^2=2×β^2×EAF×(1-EAF) and F=(N-K-1)⁄K*R^2 /(1-R^2) , where R^2 represents the phenotypic variance explained by a genetic instrument, F represents F statistic, N is the sample size, β is the estimated genetic association of SNP with the exposure, EAF is the effect allele frequency, K is the the number of IVs. SNP, single nucleotide polymorph…

## Sheet: Supplementary Table 2
Supplementary Table 2: Power of mendelian randomization analysis of pneumonia on different types of cancer
Exposure	Outcome	Power
All pneumonia	Lung cancer	0.93
	Lung adenocarcinoma	0.47
	Lung squamous cell carcinoma	0.4
	Small-cell lung cancer	0.3
Bacterial pneumonia	Lung cancer	0.36
	Lung adenocarcinoma	0.36
	Lung squamous cell carcinoma	0.31
	Small-cell lung cancer	0.8
Viral pneumonia	Lung cancer	0.05
	Lung adenocarcinoma	0.06
	Lung squamous cell carcinoma	0.18
	Small-cell lung cancer	0.05
Asthma-related pneumonia	Lung cancer	1
	Lung adenocarcinoma	1
	Lung squamous cell carcinoma	1
	Small-cell lung cancer	0.77
Covid-19	Lung cancer	0.05
	Lung adenocarcinoma	0.22
	Lung squamous cell carcinoma	0.42
	Small-cell lung cancer	0.44

## Sheet: Supplementary Table 3
Supplementary Table 3: Estimates of causal effect of pneumonia on lung cancer
Exposure	Outcome	Number of SNP	IVW		Weighted median		MR-Egger		MR-PRESSO
			OR (95% CI)	P-value	OR (95% CI)	P-value	OR (95% CI)	P-value	Number of Outlier SNPs	P-value of distortion test	Outlier-corrected OR	Outlier-corrected P-value
All pneumonia	Lung cancer	24	1.21 (1.01-1.44)	0.0371528	1.22 (0.99-1.52)	0.0643119	1.27 (0.82-1.96)	0.303536
	Lung adenocarcinoma	22	1.16 (0.93-1.45)	0.186111	1.33 (0.98-1.82)	0.0676299	1.38 (0.83-2.32)	0.231715
	Lung squamous cell carcinoma	25	1.17 (0.87-1.56)	0.298445	1.13 (0.80-1.60)	0.479118	1.14 (0.56-2.32)	0.728346
	Small-cell lung cancer	21	1.24 (0.83-1.86)	0.294748	1.02 (0.59-1.76)	0.947563	2.07 (0.61-7.05)	0.258562
Bacterial pneumonia	Lung cancer	7	1.07 (0.91-1.26)	0.38575	1.06 (0.87-1.31)	0.551023	0.98 (0.55-1.75)	0.942477
	Lung adenocarcinoma	8	1.10 (0.88-1.38)	0.395367	1.23 (0.94-1.61)	0.136281	0.77 (0.35-1.70)	0.542239
	Lung squamous cell carcinoma	8	1.11 (0.83-1.48)	0.485466	1.20 (0.86-1.67)	0.287386	0.82 (0.28-2.43)	0.73401
	Small-cell lung cancer	6	0.67 (0.45-1.01)	0.0548486	0.64 (0.38-1.08)	0.096651	0.67 (0.07-6.47)	0.749424
Viral pneumonia	Lung cancer	14	1.00 (0.95-1.06)	0.890673	0.98 (0.91-1.06)	0.618858	0.99 (0.89-1.11)	0.901504
	Lung adenocarcinoma	14	1.01 (0.93-1.10)	0.850181	0.98 (0.88-1.09)	0.650216	0.96 (0.83-1.12)	0.629186
	Lung squamous cell carcinoma	14	0.96 (0.86-1.07)	0.452546	0.98 (0.86-1.12)	0.796246	0.94 (0.77-1.16)	0.584546
	Small-cell lung cancer	11	1.00 (0.85-1.18)	0.986345	0.94 (0.75-1.17)	0.574374	1.16 (0.86-1.55)	0.350758
Asthma-related pneumonia	Lung cancer	32	1.18 (0.92-1.52)	0.181192	1.01 (0.91-1.12)	0.85211	0.87 (0.38-1.98)	0.743041	2	0.003	1.06 (0.98-1.15)	0.175
	Lung adenocarcinoma	34	1.18 (0.94-1.49)	0.147098	1.03 (0.91-1.17)	0.618257	0.93 (0.47-1.81)	0.827201	2	0.019	1.08 (0.98-1.19)	0.113
	Lung squamous cell carcinoma	33	1.21 (0.93-1.57)	0.157813	1.11 (0.96-1.29)	0.159332	0.90 (0.41-1.96)	0.793607	2	0.001	1.03 (0.91-1.16)	0.688
	Small-cell lung cancer	32	1.18 (0.86-1.62)	0.302172	1.17 (0.91-1.49)	0.218294	0.98 (0.31-3.10)	0.971374	1	0.057	1.03 (0.84-1.25)	0.806
Covid-19	Lung cancer	10	1.01 (0.78-1.30)	0.952097	0.87 (0.68-1.10)	0.239594	0.86 (0.55-1.33)	0.520381
	Lung adenocarcinoma	11	0.91 (0.62-1.33)	0.614862	0.90 (0.64-1.28)	0.567878	0.75 (0.37-1.50)	0.432199	2	0.837	1.08 (0.72-1.61)	0.73
	Lung squamous cell carcinoma	11	0.84 (0.57-1.24)	0.37668	0.96 (0.64-1.46)	0.862301	0.86 (0.42-1.76)	0.684401
	Small-cell lung cancer	11	1.29 (0.85-1.95)	0.234648	1.17 (0.68-2.01)	0.579511	1.38 (0.65-2.93)	0.4179

## Sheet: Supplementary Table 4
Supplementary Table 4. Causal effect of pneumonia on risk factors of lung cancer.
Exposure	Outcome	Number of SNP	OR (95% CI)	P value
All pneumonia	BMI	25	1.02 (0.98-1.06)	0.332531
	Cigarettes smoked per day	25	1.04 (0.99-1.09)	0.156991
	Smoking: ever vs. current	24	1.01 (0.98-1.04)	0.489334
	Smoking: ever vs. never	25	1.00 (0.96-1.03)	0.890684
	Drinking per week	25	1.01 (0.99-1.04)	0.353459
Bacterial pneumonia	BMI	9	1.00 (0.98-1.03)	0.948954
	Cigarettes smoked per day	8	1.03 (1.00-1.06)	0.079554
	Smoking: ever vs. current	8	1.00 (0.98-1.03)	0.730543
	Smoking: ever vs. never	8	1.00 (0.97-1.03)	0.815676
	Drinking per week	8	0.99 (0.97-1.01)	0.420174
Viral pneumonia	BMI	13	0.99 (0.98-1.00)	0.108225
	Cigarettes smoked per day	13	0.99 (0.98-1.01)	0.391236
	Smoking: ever vs. current	13	1.00 (0.99-1.01)	0.981537
	Smoking: ever vs. never	13	1.01 (0.99-1.02)	0.34582
	Drinking per week	13	1.00 (0.99-1.01)	0.860157
Asthma-related pneumonia	BMI	38	1.02 (1.00-1.03)	0.0611778
	Cigarettes smoked per day	38	1.04 (0.98-1.11)	0.217012
	Smoking: ever vs. current	38	1.00 (0.99-1.01)	0.763572
	Smoking: ever vs. never	38	1.00 (0.98-1.02)	0.958912
	Drinking per week	38	1.00 (0.98-1.01)	0.585477
Covid-19	BMI	12	1.03 (0.98-1.08)	0.278586
	Cigarettes smoked per day	12	1.01 (0.96-1.06)	0.760024
	Smoking: ever vs. current	12	1.00 (0.97-1.02)	0.838273
	Smoking: ever vs. never	12	1.03 (0.99-1.06)	0.113424
	Drinking per week	12	1.03 (1.00-1.06)	0.0383414

## Sheet: Supplementary Table 5
Supplementary Table 5: Estimates of causal effect of pneumonia critical illness on lung cancer
Exposure	Outcome	Number of SNP	IVW		Weighted median		MR-Egger		MR-PRESSO
			OR (95% CI)	P-value	OR (95% CI)	P-value	OR (95% CI)	P-value	Number of Outlier SNPs	P-value of distortion test	Outlier-corrected OR	Outlier-corrected P-value
Pneumonia critical illness	Lung cancer	11	1.00 (0.98-1.02)	0.841101	0.99 (0.96-1.02)	0.600616	0.94 (0.89-0.99)	0.0522518
	Lung adenocarcinoma	10	0.99 (0.96-1.03)	0.686133	1.00 (0.96-1.04)	0.975089	0.93 (0.86-1.00)	0.0904536
	Lung squamous cell carcinoma	11	1.00 (0.96-1.03)	0.855644	1.02 (0.97-1.07)	0.439563	0.93 (0.85-1.01)	0.113455
	Small-cell lung cancer	11	1.04 (0.98-1.09)	0.177876	1.04 (0.97-1.11)	0.290264	1.02 (0.88-1.18)	0.810222
COVID-19 critical illness	Lung cancer	22	1.02 (0.96-1.07)	0.576922	0.98 (0.93-1.03)	0.329037	0.98 (0.90-1.08)	0.717686	1	0.076	1.00 (0.95-1.05)	0.910087
	Lung adenocarcinoma	23	1.01 (0.93-1.10)	0.752581	0.94 (0.87-1.01)	0.0999565	0.94 (0.82-1.07)	0.368426	2	0.503	1.06 (0.96-1.16)	0.246962
	Lung squamous cell carcinoma	23	1.03 (0.96-1.11)	0.379276	1.03 (0.95-1.12)	0.418556	1.07 (0.95-1.21)	0.301524	1	0.153	1.01 (0.95-1.08)	0.75232
	Small-cell lung cancer	21	1.05 (0.96-1.16)	0.292156	1.02 (0.90-1.15)	0.792024	1.02 (0.87-1.20)	0.794464

## Sheet: Supplementary Table 6
Supplementary Table 6: Heterogeneity analysis of mendelian randomization analysis of pneumonia on lung cancer
Exposure	Outcome	Method	Q	Q_df	Q_pval
All pneumonia	Lung cancer	MR Egger	33.3196	22	0.057518
	Lung cancer	Inverse variance weighted	33.4045	23	0.0742731
	Lung adenocarcinoma	MR Egger	22.9854	20	0.289512
	Lung adenocarcinoma	Inverse variance weighted	23.6129	21	0.312188
	Lung squamous cell carcinoma	MR Egger	37.4851	23	0.0289039
	Lung squamous cell carcinoma	Inverse variance weighted	37.4944	24	0.0390325
	Small-cell lung cancer	MR Egger	15.9279	19	0.662085
	Small-cell lung cancer	Inverse variance weighted	16.6804	20	0.673616
Bacterial pneumonia	Lung cancer	MR Egger	4.35691	5	0.499253
	Lung cancer	Inverse variance weighted	4.46517	6	0.61399
	Lung adenocarcinoma	MR Egger	7.39242	6	0.286075
	Lung adenocarcinoma	Inverse variance weighted	8.45715	7	0.294012
	Lung squamous cell carcinoma	MR Egger	9.59004	6	0.143012
	Lung squamous cell carcinoma	Inverse variance weighted	10.101	7	0.182921
	Small-cell lung cancer	MR Egger	3.51751	4	0.475221
	Small-cell lung cancer	Inverse variance weighted	3.51753	5	0.620737
Viral pneumonia	Lung cancer	MR Egger	14.4487	12	0.272978
	Lung cancer	Inverse variance weighted	14.518	13	0.338398
	Lung adenocarcinoma	MR Egger	14.5989	12	0.264107
	Lung adenocarcinoma	Inverse variance weighted	15.2303	13	0.293198
	Lung squamous cell carcinoma	MR Egger	18.9761	12	0.0891058
	Lung squamous cell carcinoma	Inverse variance weighted	19.0357	13	0.122002
	Small-cell lung cancer	MR Egger	9.83375	9	0.364111
	Small-cell lung cancer	Inverse variance weighted	11.3773	10	0.328886
Asthma-related pneumonia	Lung cancer	MR Egger	466.074	30	1.05618e-79
	Lung cancer	Inverse variance weighted	475.313	31	5.50459e-81
	Lung adenocarcinoma	MR Egger	233.372	32	1.87036e-32
	Lung adenocarcinoma	Inverse variance weighted	237.551	33	8.31208e-33
	Lung squamous cell carcinoma	MR Egger	218.658	31	4.14015e-30
	Lung squamous cell carcinoma	Inverse variance weighted	223.008	32	1.69591e-30
	Small-cell lung cancer	MR Egger	121.089	30	6.69903e-13
	Small-cell lung cancer	Inverse variance weighted	121.534	31	1.15664e-12
Covid-19	Lung cancer	MR Egger	18.1781	8	0.0199302
	Lung cancer	Inverse variance weighted	19.9059	9	0.0185018
	Lung adenocarcinoma	MR Egger	27.7996	9	0.00103025
	Lung adenocarcinoma	Inverse variance weighted	29.1511	10	0.00117773
	Lung squamous cell carcinoma	MR Egger	21.5416	9	0.010451
	Lung squamous cell carcinoma	Inverse variance weighted	21.5527	10	0.0175527
	Small-cell lung cancer	MR Egger	9.65872	9	0.378813
	Small-cell lung cancer	Inverse variance weighted	9.71778	10	0.465593

## Sheet: Supplementary Table 7
Supplementary Table 7: MR-Egger and MR-PRESSO analyses of horizontal pleiotropy in mendelian randomization analysis of pneumonia on lung cancer
Exposure	Outcome	MR-Egger			MR-PRESSO
		Intercept	SE	P-value	P-value of global test
All pneumonia	Lung cancer	-0.002519	0.0106371	0.814993	0.05
	Lung adenocarcinoma	-0.00970846	0.0131383	0.468527	0.225
	Lung squamous cell carcinoma	0.00132142	0.0175095	0.940494	0.076
	Small-cell lung cancer	-0.0246506	0.0284156	0.39649	0.744
Bacterial pneumonia	Lung cancer	0.00788571	0.023967	0.755473	0.907
	Lung adenocarcinoma	0.0313942	0.0337713	0.388442	0.653
	Lung squamous cell carcinoma	0.0261366	0.0462256	0.59229	0.551
	Small-cell lung cancer	-0.000429615	0.0914003	0.996475	0.455
Viral pneumonia	Lung cancer	0.00273296	0.0113874	0.814382	0.374
	Lung adenocarcinoma	0.0113144	0.0157059	0.485078	0.307
	Lung squamous cell carcinoma	0.00405522	0.0208993	0.849393	0.166
	Small-cell lung cancer	-0.0359498	0.0302463	0.265024	0.382
Asthma-related pneumonia	Lung cancer	0.0267025	0.0346253	0.446628	<0.001
	Lung adenocarcinoma	0.0218569	0.0288729	0.454584	<0.001
	Lung squamous cell carcinoma	0.0261861	0.0333447	0.43823	<0.001
	Small-cell lung cancer	0.0160358	0.0483088	0.742241	<0.001
Covid-19	Lung cancer	0.010494	0.0120342	0.408609	0.012
	Lung adenocarcinoma	0.0121314	0.0183396	0.524873	<0.001
	Lung squamous cell carcinoma	-0.00128938	0.0189308	0.947187	0.03
	Small-cell lung cancer	-0.00465698	0.0198523	0.819783	0.451

## Sheet: Supplementary Table 8
Supplementary Table 8: SNPs used as genetic instruments for lung cancer
Exposure	SNP	chr	pos	Effect allele	Other allele	Effect allele frequency	Beta	Standard error	P value	Sample size	R2	F statistic	Pleiotropic traits
Lung cancer	rs71658797	1	77967507	A	T	0.103378	0.127764	0.019257	3.25e-11	85716	0.00302611	286.258	COVID-19
Lung cancer	rs12081674	1	90337025	G	A	0.184061	0.070788	0.015374	4.14e-06	85716	0.00150511
Lung cancer	rs78062588	1	154566225	C	T	0.058231	-0.1246	0.024711	4.6e-07	85716	0.0017028		Smoking status measurement
Lung cancer	rs77045810	1	168505017	C	A	0.116771	-0.098034	0.018671	1.51e-07	85716	0.0019824
Lung cancer	rs2289393	2	24928579	C	T	0.267427	0.062293	0.013226	2.48e-06	85716	0.00152042
Lung cancer	rs79368540	2	45189737	T	C	0.149195	0.088783	0.017802	6.13e-07	85716	0.00200112
Lung cancer	rs151124926	2	67967289	T	A	0.020452	0.265265	0.04993	1.08e-07	85716	0.00281937
Lung cancer	rs1991625	2	153831482	G	A	0.322123	-0.057781	0.012529	3.99e-06	85716	0.00145805
Lung cancer	rs1866631	2	174075761	G	A	0.397688	-0.058939	0.011878	6.97e-07	85716	0.00166418
Lung cancer	rs72949976	2	214034104	T	C	0.381966	0.055498	0.012111	4.6e-06	85716	0.00145419
Lung cancer	rs9869622	3	16671821	T	C	0.180788	-0.072601	0.015182	1.73e-06	85716	0.00156128
Lung cancer	rs13080835	3	189357199	T	G	0.492888	-0.056779	0.011714	1.25e-06	85716	0.0016116
Lung cancer	rs7683574	4	9719148	T	C	0.354685	0.059086	0.01282	4.05e-06	85716	0.00159814
Lung cancer	rs185666783	4	67833774	G	C	0.292117	-0.078188	0.014637	9.2e-08	85716	0.0025283
Lung cancer	rs113659074	4	100252308	T	G	0.066888	-0.106444	0.022492	2.22e-06	85716	0.00141434		Alcohol consumption measurement
Lung cancer	rs11941078	4	111513721	C	G	0.145914	0.102946	0.021862	2.49e-06	85716	0.00264148
Lung cancer	rs7705526	5	1285974	A	C	0.340315	0.117126	0.013259	1.01e-18	85716	0.00615963
Lung cancer	rs380286	5	1320247	A	G	0.422631	-0.141287	0.011893	1.51e-32	85716	0.00974202
Lung cancer	rs34357052	5	141195546	C	T	0.292529	0.060623	0.012978	3e-06	85716	0.00152119
Lung cancer	rs10479542	5	178981241	A	T	0.391927	0.055439	0.011971	3.64e-06	85716	0.00146495
Lung cancer	rs2893843	6	26338697	G	A	0.391518	-0.072331	0.012064	2.03e-09	85716	0.00249275
Lung cancer	rs501942	6	31840477	T	C	0.098642	0.16986	0.019183	8.4e-19	85716	0.00513064
Lung cancer	rs117534741	6	72384541	A	G	0.024213	0.211216	0.041916	4.68e-07	85716	0.00210808
Lung cancer	rs35452836	6	109699446	T	A	0.28689	0.060431	0.012901	2.81e-06	85716	0.00149424
Lung cancer	rs239935	6	167411788	G	A	0.478463	0.066847	0.011753	1.29e-08	85716	0.00223011
Lung cancer	rs7805022	7	9825541	A	T	0.325628	0.059666	0.012531	1.92e-06	85716	0.00156353
Lung cancer	rs148791337	7	86986144	T	C	0.022993	-0.283516	0.058299	1.16e-06	85716	0.00361142
Lung cancer	rs10265693	7	130720805	G	A	0.086134	0.09404	0.019725	1.87e-06	85716	0.00139223
Lung cancer	rs71519637	8	27334098	T	C	0.103324	0.103345	0.0202	3.12e-07	85716	0.001979
Lung cancer	rs11780471	8	27344719	A	G	0.059619	-0.141138	0.025021	1.69e-08	85716	0.00223361		Smoking initiation
Lung cancer	rs188586526	8	55495833	T	G	0.011967	0.269106	0.056406	1.83e-06	85716	0.00171251
Lung cancer	rs17775239	8	128897079	A	T	0.261515	0.063484	0.013546	2.78e-06	85716	0.00155667
Lung cancer	rs10811609	9	21746358	G	A	0.093085	0.094485	0.019694	1.61e-06	85716	0.00150731
Lung cancer	rs62560775	9	22052068	G	A	0.103628	0.100389	0.020116	6.02e-07	85716	0.00187227
Lung cancer	rs191205566	9	102587233	T	C	0.015135	0.337718	0.063736	1.17e-07	85716	0.00340015
Lung cancer	rs10984970	9	123400421	A	G	0.07128	-0.107746	0.023133	3.2e-06	85716	0.00153704
Lung cancer	rs140701862	9	137741797	C	G	0.120434	0.091694	0.019963	4.36e-06	85716	0.00178127
Lung cancer	rs10904377	10	4978419	T	G	0.049066	0.134416	0.028416	2.24e-06	85716	0.00168602
Lung cancer	rs62621207	10	102672248	T	A	0.047528	0.14775	0.029574	5.85e-07	85716	0.00197645
Lung cancer	rs78853063	11	57250026	T	C	0.07529	-0.118183	0.023448	4.65e-07	85716	0.00194484
Lung cancer	rs78334599	11	115998756	A	G	0.036319	-0.155896	0.031577	7.93e-07	85716	0.00170125
Lung cancer	rs1629083	11	118126576	C	T	0.497561	0.067017	0.011772	1.25e-08	85716	0.00224559
Lung cancer	rs7953330	12	998819	C	G	0.312094	-0.087266	0.012689	6.1e-12	85716	0.0032699
Lung cancer	rs215335	12	47729595	T	C	0.489366	0.05488	0.011953	4.41e-06	85716	0.00150523
Lung cancer	rs3847711	12	58834035	G	A	0.127131	0.090943	0.017832	3.4e-07	85716	0.00183556
Lung cancer	rs11571833	13	32972626	T	A	0.010904	0.472187	0.05839	6.12e-16	85716	0.0048093
Lung cancer	rs4774488	15	47491291	C	T	0.404215	0.06581	0.011945	3.6e-08	85716	0.00208601
Lung cancer	rs77468143	15	49376624	G	T	0.253876	-0.082663	0.013532	1e-09	85716	0.00258872
Lung cancer	rs12593251	15	75063533	G	C	0.035088	0.153504	0.030937	6.98e-07	85716	0.00159557
Lung cancer	rs55781567	15	78857986	G	C	0.366674	0.260379	0.012068	3.08e-103	85716	0.0314883
Lung cancer	rs151118057	15	78988620	A	G	0.017665	-0.293875	0.051213	9.56e-09	85716	0.00299729
Lung cancer	rs17181550	17	70299958	G	T	0.426501	-0.062015	0.011924	1.98e-07	85716	0.00188138
Lung cancer	rs631644	18	2280388	G	A	0.404002	-0.064977	0.013923	3.06e-06	85716	0.00203319
Lung cancer	rs56113850	19	41353107	T	C	0.440422	-0.122792	0.013779	5.02e-19	85716	0.0074319		Smoking cessation
Lung cancer	rs2277866	20	19701943	A	C	0.20252	-0.070132	0.014762	2.03e-06	85716	0.00158873
Lung cancer	rs11697662	20	61992005	C	T	0.197674	0.075579	0.015741	1.58e-06	85716	0.00181189		Smoking status measurement
Lung cancer	rs112813285	20	62537170	T	C	0.069826	-0.120372	0.023485	2.97e-07	85716	0.00188218
Lung cancer	rs150211	21	19415773	C	T	0.038294	-0.151247	0.032639	3.59e-06	85716	0.00168491
Lung adenocarcinoma	rs71658797	1	77967507	A	T	0.102617	0.169347	0.026911	3.12e-10	66756	0.0052818	459.979	COVID-19
Lung adenocarcinoma	rs75227923	1	199217117	A	G	0.011076	0.375773	0.081547	4.06e-06	66756	0.00309334
Lung adenocarcinoma	rs1039766	2	65520145	T	C	0.153851	0.105437	0.022431	2.6e-06	66756	0.00289443
Lung adenocarcinoma	rs79294676	2	67504661	A	G	0.011854	0.497988	0.098261	4.02e-07	66756	0.0058097
Lung adenocarcinoma	rs72972988	2	140472595	G	A	0.034079	-0.221768	0.04348	3.39e-07	66756	0.00323785
Lung adenocarcinoma	rs115882368	2	174210227	G	T	0.019211	-0.319356	0.066693	1.68e-06	66756	0.00384331
Lung adenocarcinoma	rs28649851	3	169489312	G	A	0.287473	-0.087758	0.019169	4.69e-06	66756	0.00315502
Lung adenocarcinoma	rs13080835	3	189357199	T	G	0.493361	-0.110739	0.016169	7.45e-12	66756	0.00613048
Lung adenocarcinoma	rs10434093	4	76165275	A	G	0.114863	-0.121768	0.026109	3.1e-06	66756	0.003015
Lung adenocarcinoma	rs2320614	4	164070122	C	T	0.400167	0.084642	0.016406	2.48e-07	66756	0.00343933
Lung adenocarcinoma	rs7705526	5	1285974	A	C	0.342169	0.222222	0.017965	3.8e-35	66756	0.022231
Lung adenocarcinoma	rs421629	5	1320136	A	G	0.42667	-0.15659	0.016346	9.75e-22	66756	0.0119965
Lung adenocarcinoma	rs6897545	5	1619135	C	G	0.22192	-0.094633	0.019435	1.12e-06	66756	0.00309269
Lung adenocarcinoma	rs35772018	5	150110239	C	T	0.017399	0.379055	0.070524	7.66e-08	66756	0.00491288
Lung adenocarcinoma	rs2316515	6	410848	A	G	0.410794	-0.086122	0.016363	1.42e-07	66756	0.00359046
Lung adenocarcinoma	rs10807026	6	27555519	A	C	0.279208	-0.083193	0.017849	3.15e-06	66756	0.00278575
Lung adenocarcinoma	rs9387479	6	117792612	C	T	0.492196	-0.087938	0.016277	6.57e-08	66756	0.0038656
Lung adenocarcinoma	rs444210	6	167390242	A	G	0.457292	0.07482	0.016197	3.85e-06	66756	0.0027786
Lung adenocarcinoma	rs147560684	7	121419130	T	G	0.06085	-0.219672	0.047279	3.38e-06	66756	0.00551537
Lung adenocarcinoma	rs4236709	8	32410110	G	A	0.2178	0.12431	0.019333	1.28e-10	66756	0.00526524
Lung adenocarcinoma	rs2608029	8	129170126	G	C	0.35097	0.080965	0.016801	1.44e-06	66756	0.00298648
Lung adenocarcinoma	rs67824503	8	129535264	C	T	0.247079	-0.102668	0.019261	9.8e-08	66756	0.0039218
Lung adenocarcinoma	rs885518	9	21830157	G	A	0.101095	0.154547	0.025294	9.96e-10	66756	0.00434105
Lung adenocarcinoma	rs62560775	9	22052068	G	A	0.106544	0.165878	0.027739	2.23e-09	66756	0.00523853
Lung adenocarcinoma	rs10758203	9	33421420	A	G	0.321505	-0.087242	0.017733	8.67e-07	66756	0.00332059
Lung adenocarcinoma	rs11591710	10	105687632	C	A	0.136759	0.150558	0.023034	6.3e-11	66756	0.00535212
Lung adenocarcinoma	rs1512829	11	9951257	G	A	0.238358	0.091534	0.019105	1.66e-06	66756	0.00304211
Lung adenocarcinoma	rs1056562	11	118125625	T	C	0.473099	0.102139	0.016182	2.76e-10	66756	0.00520109
Lung adenocarcinoma	rs12369136	12	20576874	G	A	0.039989	0.204159	0.043838	3.21e-06	66756	0.00320025
Lung adenocarcinoma	rs9668978	12	64913237	T	G	0.288944	0.091473	0.018355	6.24e-07	66756	0.00343822
Lung adenocarcinoma	rs11848063	14	47235445	G	A	0.408318	-0.077651	0.016697	3.31e-06	66756	0.00291347
Lung adenocarcinoma	rs118022189	14	100086053	A	G	0.080541	-0.162201	0.03515	3.94e-06	66756	0.00389661
Lung adenocarcinoma	rs77468143	15	49376624	G	T	0.252625	-0.155058	0.018812	1.69e-16	66756	0.0090789
Lung adenocarcinoma	rs11855650	15	70431773	T	G	0.382513	0.082944	0.016574	5.6e-07	66756	0.00324993
Lung adenocarcinoma	rs55781567	15	78857986	G	C	0.358612	0.244008	0.016714	2.83e-48	66756	0.0273895
Lung adenocarcinoma	rs78442819	16	10740982	C	G	0.192797	-0.114838	0.023077	6.48e-07	66756	0.00410473
Lung adenocarcinoma	rs10445262	17	4943176	G	A	0.243686	0.085225	0.018628	4.76e-06	66756	0.0026773
Lung adenocarcinoma	rs17181550	17	70299958	G	T	0.42627	-0.076701	0.016471	3.21e-06	66756	0.00287756
Lung adenocarcinoma	rs9960703	18	9780846	C	T	0.44164	-0.085267	0.017464	1.05e-06	66756	0.00358571
Lung adenocarcinoma	rs79421398	18	20741135	C	T	0.049232	0.209725	0.040804	2.75e-07	66756	0.00411768
Lung adenocarcinoma	rs56113850	19	41353107	T	C	0.444588	-0.114252	0.01863	8.64e-10	66756	0.0064466		Cigarettes per day measurement
Lung adenocarcinoma	rs639436	19	56032711	A	G	0.205701	-0.097762	0.021122	3.68e-06	66756	0.00312313
Lung adenocarcinoma	rs41309931	20	62326579	T	G	0.117004	0.157401	0.025945	1.31e-09	66756	0.00511923
Lung squamous cell carcinoma	rs3754287	1	41952597	T	C	0.142572	0.129897	0.027112	1.66e-06	63053	0.00412534	520.617
Lung squamous cell carcinoma	rs56319043	1	44171211	T	C	0.252121	-0.099632	0.021588	3.93e-06	63053	0.00374342		Cigarettes per day measurement
Lung squamous cell carcinoma	rs78359677	1	90372770	G	A	0.229878	0.112066	0.023269	1.46e-06	63053	0.00444667
Lung squamous cell carcinoma	rs78663305	1	168497741	G	A	0.117951	-0.139422	0.029892	3.1e-06	63053	0.00404471
Lung squamous cell carcinoma	rs151066755	1	209190474	G	C	0.022969	0.280523	0.059075	2.05e-06	63053	0.00353197
Lung squamous cell carcinoma	rs13031455	2	17784157	C	T	0.404765	-0.089861	0.018991	2.23e-06	63053	0.00389102
Lung squamous cell carcinoma	rs7591446	2	45834076	T	C	0.190271	-0.107478	0.023486	4.73e-06	63053	0.00355944
Lung squamous cell carcinoma	rs10174077	2	152481712	T	C	0.476669	0.094664	0.019581	1.33e-06	63053	0.00447088
Lung squamous cell carcinoma	rs7658584	4	89096641	A	G	0.154582	0.119432	0.025327	2.41e-06	63053	0.00372822
Lung squamous cell carcinoma	rs467095	5	1336221	C	T	0.426949	-0.178831	0.019069	6.73e-21	63053	0.0156489
Lung squamous cell carcinoma	rs654351	6	10415006	G	C	0.434686	0.096361	0.020113	1.66e-06	63053	0.0045635
Lung squamous cell carcinoma	rs2066295	6	26168903	G	A	0.249156	-0.119122	0.022173	7.77e-08	63053	0.00530927		BMI-adjusted waist circumference
Lung squamous cell carcinoma	rs501942	6	31840477	T	C	0.097086	0.260414	0.030839	3.06e-17	63053	0.0118894
Lung squamous cell carcinoma	rs9273429	6	32627456	G	A	0.336585	-0.134194	0.023924	2.03e-08	63053	0.00804223		BMI-adjusted waist-hip ratio
Lung squamous cell carcinoma	rs117534741	6	72384541	A	G	0.024812	0.341053	0.068325	5.99e-07	63053	0.0056289
Lung squamous cell carcinoma	rs117723999	7	97097419	T	G	0.015538	0.450515	0.098131	4.41e-06	63053	0.0062093
Lung squamous cell carcinoma	rs6957511	7	130668618	C	T	0.397849	0.095069	0.019418	9.78e-07	63053	0.00433043
Lung squamous cell carcinoma	rs111960002	8	144722420	C	T	0.045639	0.310149	0.06152	4.62e-07	63053	0.00837953
Lung squamous cell carcinoma	rs1333040	9	22083404	C	T	0.457932	0.093631	0.018874	7.02e-07	63053	0.00435235
Lung squamous cell carcinoma	rs184716813	9	114151247	C	T	0.019177	0.329811	0.072	4.63e-06	63053	0.00409196
Lung squamous cell carcinoma	rs75685923	9	136275229	T	C	0.032197	0.325454	0.065273	6.16e-07	63053	0.00660103
Lung squamous cell carcinoma	rs3025388	9	136503256	G	A	0.17472	-0.119232	0.025366	2.6e-06	63053	0.00409977		Cigarettes per day measurement
Lung squamous cell carcinoma	rs4453114	10	4961021	C	T	0.050834	0.207186	0.043624	2.04e-06	63053	0.00414236
Lung squamous cell carcinoma	rs3758407	10	27445205	C	G	0.054913	0.197057	0.041056	1.59e-06	63053	0.00403052
Lung squamous cell carcinoma	rs138809958	10	72030898	C	A	0.01719	0.359268	0.075146	1.75e-06	63053	0.00436126
Lung squamous cell carcinoma	rs28372851	10	101946033	A	G	0.042268	0.222015	0.04423	5.18e-07	63053	0.00399071
Lung squamous cell carcinoma	rs7953330	12	998819	C	G	0.315268	-0.145613	0.020296	7.26e-13	63053	0.00915442
Lung squamous cell carcinoma	rs11571818	13	32968810	C	T	0.010732	0.753896	0.093889	9.77e-16	63053	0.0120683
Lung squamous cell carcinoma	rs9602270	13	84281063	T	A	0.048609	0.238531	0.046708	3.28e-07	63053	0.00526254
Lung squamous cell carcinoma	rs118166185	13	112103902	T	G	0.043662	-0.199486	0.043544	4.62e-06	63053	0.0033233
Lung squamous cell carcinoma	rs10146472	14	34015021	G	A	0.197674	-0.11818	0.023215	3.57e-07	63053	0.00443015
Lung squamous cell carcinoma	rs35028925	15	43930606	C	A	0.440061	-0.094583	0.019996	2.24e-06	63053	0.00440869
Lung squamous cell carcinoma	rs8040868	15	78911181	C	T	0.413519	0.254984	0.018936	2.5e-41	63053	0.0315359
Lung squamous cell carcinoma	rs2674946	17	13066819	T	A	0.279089	0.097812	0.021146	3.74e-06	63053	0.0038498
Lung squamous cell carcinoma	rs56113850	19	41353107	T	C	0.444708	-0.144552	0.022181	7.18e-11	63053	0.0103199		Cigarettes per day measurement
Lung squamous cell carcinoma	rs1534979	20	2331513	T	C	0.324167	0.090793	0.019871	4.9e-06	63053	0.00361196
Lung squamous cell carcinoma	rs76761380	21	38777909	T	A	0.030416	0.287914	0.060205	1.73e-06	63053	0.00488926
Lung squamous cell carcinoma	rs17880096	22	29105202	C	G	0.028247	-0.29785	0.061241	1.15e-06	63053	0.00487027
Small-cell lung cancer	rs9308062	4	164438200	T	C	0.416531	0.152783	0.0305	5.46504e-07	24108	0.0113461	435.917
Small-cell lung cancer	rs74501188	5	90226979	A	G	0.223943	-0.183821	0.035869	2.97926e-07	24108	0.011745
Small-cell lung cancer	rs1703426	5	133185535	T	C	0.174936	-0.186145	0.038786	1.59193e-06	24108	0.0100023
Small-cell lung cancer	rs140013431	6	7770511	C	T	0.021231	0.508884	0.104465	1.10838e-06	24108	0.0107626
Small-cell lung cancer	rs2442727	6	31319667	A	G	0.148926	0.226167	0.042473	1.00971e-07	24108	0.0129666
Small-cell lung cancer	rs6463739	7	7906724	C	G	0.403313	-0.144537	0.030371	1.94433e-06	24108	0.0100549
Small-cell lung cancer	rs116877011	7	12653059	T	C	0.0204	0.515075	0.109234	2.41315e-06	24108	0.0106035
Small-cell lung cancer	rs55843245	8	13437876	A	C	0.326033	0.148767	0.031893	3.09286e-06	24108	0.0097262
Small-cell lung cancer	rs10118776	9	6227418	G	A	0.062814	0.291922	0.057541	3.90959e-07	24108	0.0100333
Small-cell lung cancer	rs17185553	9	17934120	C	G	0.081032	0.257513	0.052407	8.93674e-07	24108	0.0098761
Small-cell lung cancer	rs117729306	11	8487170	C	T	0.01066	0.836378	0.168312	6.72207e-07	24108	0.014755
Small-cell lung cancer	rs34735495	11	90410142	G	A	0.034076	0.383918	0.083543	4.31817e-06	24108	0.00970283
Small-cell lung cancer	rs3134425	11	122709178	T	C	0.380976	-0.149727	0.031092	1.4677e-06	24108	0.0105739
Small-cell lung cancer	rs11571833	13	32972626	T	A	0.009563	0.785757	0.141516	2.81737e-08	24108	0.0116957
Small-cell lung cancer	rs117490868	13	54915579	A	C	0.029304	0.538986	0.112405	1.62641e-06	24108	0.016527
Small-cell lung cancer	rs117823901	13	69847018	C	A	0.028044	0.414181	0.090025	4.20964e-06	24108	0.00935184
Small-cell lung cancer	rs847245	14	72716686	G	A	0.0411	0.413767	0.087539	2.28223e-06	24108	0.0134945
Small-cell lung cancer	rs2704201	15	58418128	C	T	0.075227	0.250795	0.054511	4.20806e-06	24108	0.00875138
Small-cell lung cancer	rs55853698	15	78857939	G	T	0.359916	0.287939	0.030587	4.78401e-21	24108	0.0382005
Small-cell lung cancer	rs145474218	15	97982134	C	T	0.012957	0.673428	0.144665	3.23829e-06	24108	0.0115999
Small-cell lung cancer	rs8049634	16	84225679	G	A	0.248146	0.164882	0.034139	1.36732e-06	24108	0.0101442
Small-cell lung cancer	rs140394255	17	4327983	A	G	0.075062	0.266227	0.056241	2.2044e-06	24108	0.00984163
Small-cell lung cancer	rs2586086	17	56016830	A	G	0.025758	0.56515	0.122551	3.99666e-06	24108	0.0160301
Small-cell lung cancer	rs12981718	19	54567858	A	G	0.071553	0.307185	0.059216	2.13114e-07	24108	0.0125376
Small-cell lung cancer	rs8122529	20	49709395	G	C	0.299216	-0.163606	0.033848	1.34135e-06	24108	0.0112253
F statistic was calculated using the following formulas: R^2=2×β^2×EAF×(1-EAF) and F=(N-K-1)⁄K*R^2 /(1-R^2) , where R^2 represents the phenotypic variance explained by a genetic instrument, F represents F statistic, N is the sample size, β is the estimated genetic association of SNP with the exposure, EAF is the effect allele frequency, K is the the number of IVs. SNP, single nucleotide polymorph…
